# Supplementary material for: RNA and Sugars, Unique Properties of Bacteriophages Infecting Multidrug Resistant Acinetobacter radioresistens Strain LH6
Source: Viruses. 2021 Aug 20;13(8):1652. doi: 10.3390/v13081652 (PMC8402811; doi:10.3390/v13081652)
Supplement: Supplementary file 1 [file viruses-13-01652-s001.zip]

Archive with 1 entries (1 files):
- viruses-1324955-supplementary.pdf
